# Supplementary material for: Dextrose Prolotherapy's Impact on the Urinary Microbiome in Interstitial Cystitis/Bladder Pain Syndrome
Source: Int J Med Sci. 2025 Feb 26;22(7):1516–27. doi: 10.7150/ijms.104028 (PMC11905267; doi:10.7150/ijms.104028)
Supplement: Supplementary file 1 — Supplementary figures and tables. [file ijmsv22p1516s1.zip › Supplementary table 4.xlsx]

## Sheet: 工作表1
Kingdom	Phylum	Class	Order	Family	Genus	Species	Mean abudance in IC group	Mean abudance in IC.D group	r value for IPSS_Total	r value for ICSI	r value for ICPI	r value for ICSI+ICPI	p value for IPSS_Total	p value for ICSI	p value for ICPI	p value for ICSI+ICPI
Bacteria	Verrucomicrobiota	Verrucomicrobiae	Chthoniobacterales	Chthoniobacteraceae	Candidatus_Udaeobacter	uncultured Spartobacteria	0.000263928	0.000605483	-0.0982	-0.01076	0.06525	0.03007	ns	ns	ns	ns
Bacteria	Acidobacteriota	Acidobacteriae	Solibacterales	Solibacteraceae	Candidatus_Solibacter	bacterium Ellin7504	0	9.75869e-05	-0.1679	0.00874	0.006184	0.007875	ns	ns	ns	ns
Bacteria	Bacteroidota	Bacteroidia	Cytophagales	Cytophagaceae	Siphonobacter	Siphonobacter aquaeclarae	0	9.53691e-05	-0.04495	0.06823	0.009358	0.04023	ns	ns	ns	ns
Bacteria	Chloroflexi	TK10	TK10	TK10	TK10	uncultured Chloroflexus	4.43577e-06	0.000106458	0.01214	-0.03401	0.07593	0.02393	ns	ns	ns	ns
Bacteria	Actinobacteriota	Coriobacteriia	Coriobacteriales	Atopobiaceae	Atopobium	Atopobium vaginae	0.00669801	0.00100027	0.1339	0.1073	0.06839	0.09255	ns	ns	ns	ns
Bacteria	Proteobacteria	Gammaproteobacteria	Xanthomonadales	Rhodanobacteraceae	Dyella	Dyella japonica	9.53691e-05	0.000228442	-0.07236	-0.1143	-0.0405	-0.08094	ns	ns	ns	ns
Bacteria	Proteobacteria	Gammaproteobacteria	Burkholderiales	Sutterellaceae	AAP99	Derxia sp.	0	0.000130855	-0.1765	-0.1423	-0.07404	-0.1137	ns	ns	ns	ns
Bacteria	Firmicutes	Bacilli	Lactobacillales	Lactobacillaceae	Lactobacillus	Lactobacillus intestinalis	0.000585522	0.00152147	0.056	-0.1532	-0.1679	-0.1705	ns	ns	ns	ns
Bacteria	Firmicutes	Bacilli	Lactobacillales	Streptococcaceae	Lactococcus	Lactococcus lactis	0.000742991	0.00131521	-0.4224	-0.43	-0.3246	-0.3986	** (0.0066)	** (0.007)	* (0.0468)	* (0.0132)
