# Supplementary material for: Dextrose Prolotherapy's Impact on the Urinary Microbiome in Interstitial Cystitis/Bladder Pain Syndrome
Source: Int J Med Sci. 2025 Feb 26;22(7):1516–27. doi: 10.7150/ijms.104028 (PMC11905267; doi:10.7150/ijms.104028)
Supplement: Supplementary file 1 — Supplementary figures and tables. [file ijmsv22p1516s1.zip › Supplementary table 1.xlsx]

## Sheet: Clinical characteristics
		IC/BPS (n = 20)		p -value
	NC (n=17)	IC (n=20)	IC.D (n=20)
Gender (f/m)	17/0	19/1	19/1
Age (years)	45.0±10.7	57.6±12.3	57.6±12.3	0.0025
GRA	-	1.7±1	2.1±0.8	0.1859
IPSS_Total	-	20.7±8.1	16.2±9.2	0.1129
IPSS_storage	-	8.6±3.3	7±3.9	0.1681
IPSS_voidng	-	11.9±5.8	9±6.3	0.1388
VAS	-	3.5±2.6	2.8±2	0.352
ICSI	-	11.2±3.4	8.3±4.5	0.0099
ICPI	-	11±3.9	9.9±5.2	0.234
BSRS-5	-	7±3.9	5.3±3.7	0.1659
FSFI	-	37.6±21.9	39.4±23.2	0.8094
Number of treatments	-	0 ± 0	2.6±0.9	<0.0001
