# Supplementary material for: Dextrose Prolotherapy's Impact on the Urinary Microbiome in Interstitial Cystitis/Bladder Pain Syndrome
Source: Int J Med Sci. 2025 Feb 26;22(7):1516–27. doi: 10.7150/ijms.104028 (PMC11905267; doi:10.7150/ijms.104028)
Supplement: Supplementary file 1 — Supplementary figures and tables. [file ijmsv22p1516s1.zip › Supplementary table 2.xlsx]

## Sheet: taxonomy
Phylum	NC mean	IC mean	IC.D mean		Genus	NC mean	IC mean	IC.D mean
Proteobacteria	0.0068	0.2808	0.3233		Lactobacillus	0.109624	0.0804094	0.0765547
Firmicutes	0.2314	0.2536	0.2463		Serratia	0	0.0428917	0.0585877
Bacteroidota	0.0406	0.1463	0.1428		Escherichia-Shigella	0.000114808	0.0523421	0.0470591
Actinobacteriota	0.1223	0.0949	0.0573		Pseudomonas	2.60928e-06	0.034222	0.0376242
Acidobacteriota	0	0.0362	0.0418		Allorhizobium-Neorhizobium- Pararhizobium-Rhizobium	7.82783e-06	0.0235983	0.0280873
Verrucomicrobiota	0	0.0351	0.0413		Akkermansia	0	0.017264	0.0211586
Planctomycetota	0	0.0285	0.0323		Bacteroides	3.65299e-05	0.0171775	0.0197126
Chloroflexi	0	0.0197	0.0233		Faecalibaculum	0	0.0179804	0.0185038
Desulfobacterota	0	0.0169	0.0173		Bacillus	0	0.0109985	0.015075
Patescibacteria	0	0.0113	0.0148		Desulfovibrio	0	0.0143542	0.0148909
Fusobacteriota	0.0206	0.0096	0.0042		Bradyrhizobium	0.00113243	0.0141279	0.0144207
Campilobacterota	0.0015	0.0086	0.0097		Pectinatus	0	0.00766945	0.0110695
Others	0.0001	0.0376	0.0407		Bifidobacterium	7.5669e-05	0.00972321	0.0108078
unclassified	0.5766	0.0209	0.005		Clostridia_UCG-014	2.8702e-05	0.00919092	0.0104839
					Burkholderia-Caballeronia- Paraburkholderia	0.00180823	0.00869633	0.0103908
					Prevotella	0.0376232	0.0174548	0.00385468
					Streptococcus	0.0522195	0.00301854	0.00260601
					Gardnerella	0.0933156	0.0361005	0.00232656
					Atopobium	0.0153765	0.00827936	0.00111338
					Anaerococcus	0.0101892	0.0024308	0.000769606
					Megasphaera	0.0119975	0.00257496	0.000239532
					Sneathia	0.0153921	0.004092	9.09333e-05
					Others	0.0744896	0.544526	0.589591
					unclassified	0.576567	0.020877	0.00498137
