# Supplementary material for: Dextrose Prolotherapy's Impact on the Urinary Microbiome in Interstitial Cystitis/Bladder Pain Syndrome
Source: Int J Med Sci. 2025 Feb 26;22(7):1516–27. doi: 10.7150/ijms.104028 (PMC11905267; doi:10.7150/ijms.104028)
Supplement: Supplementary file 1 — Supplementary figures and tables. [file ijmsv22p1516s1.zip › Supplementary table 3.xlsx]

## Sheet: 工作表1
Kingdom	Phylum	Class	Order	Family	Genus	Mean abudance in IC group	Mean abudance in IC.D group	r value for IPSS_Total	r value for ICSI	r value for ICPI	r value for ICSI+ICPI	p value for IPSS_Total	p value for ICSI	p value for ICPI	p value for ICSI+ICPI
Bacteria	Proteobacteria	Gammaproteobacteria	Burkholderiales	Comamonadaceae	Azohydromonas	4.65756e-05	0	0.2698	0.2983	0.03721	0.1739	ns	ns	ns	ns
Bacteria	Firmicutes	Bacilli	Mycoplasmatales	Mycoplasmataceae	Ureaplasma	0.000966998	6.65366e-05	0.322	0.1633	0.1244	0.1519	* (0.0428)	ns	ns	ns
Bacteria	Bacteroidota	Bacteroidia	Cytophagales	Microscillaceae	Chryseolinea	0.000319375	8.64975e-05	0.1666	0.1712	0.01998	0.09904	ns	ns	ns	ns
Bacteria	Firmicutes	Clostridia	Oscillospirales	Ruminococcaceae	Ruminococcaceae	6.65366e-06	0.000164123	0.1736	0.1453	0.3316	0.2558	ns	ns	* (0.0419)	ns
Bacteria	Bacteroidota	Bacteroidia	Cytophagales	Cytophagaceae	Siphonobacter	0	9.53691e-05	-0.04495	0.06823	0.009358	0.04023	ns	ns	ns	ns
Bacteria	Proteobacteria	Gammaproteobacteria	Burkholderiales	Nitrosomonadaceae	oc32	4.65756e-05	0.000306068	-0.07714	0.05092	-0.03812	0.005415	ns	ns	ns	ns
Bacteria	Proteobacteria	Gammaproteobacteria	Burkholderiales	Oxalobacteraceae	Noviherbaspirillum	8.87154e-06	0.000119766	-0.08075	0.008008	0.04627	0.02938	ns	ns	ns	ns
Bacteria	Cyanobacteria	Vampirivibrionia	Gastranaerophilales	Gastranaerophilales	Gastranaerophilales	2.43967e-05	0.000221789	-0.06045	-0.01314	0.06068	0.02635	ns	ns	ns	ns
Bacteria	Firmicutes	Clostridia	Peptostreptococcales-Tissierellales	Peptostreptococcaceae	Intestinibacter	7.31902e-05	0.000339336	-0.03927	-0.05177	0.1393	0.04936	ns	ns	ns	ns
Bacteria	Acidobacteriota	Subgroup_22	Subgroup_22	Subgroup_22	Subgroup_22	0.00066093	0.000350426	-0.05029	-0.02152	-0.08889	-0.05959	ns	ns	ns	ns
Bacteria	Desulfobacterota	Desulfuromonadia	Geobacterales	Geobacteraceae	Geobacter	4.21398e-05	0.00019961	-0.2187	-0.07875	0.08513	0.005914	ns	ns	ns	ns
Bacteria	Proteobacteria	Alphaproteobacteria	Rhizobiales	Beijerinckiaceae	Microvirga	0	7.7626e-05	-0.03844	0.0623	0.1139	0.09424	ns	ns	ns	ns
Bacteria	Firmicutes	Clostridia	Monoglobales	Monoglobaceae	Monoglobus	0.000310504	0.000632097	-0.08942	0.1585	0.08754	0.1294	ns	ns	ns	ns
Bacteria	Actinobacteriota	Actinobacteria	Frankiales	Geodermatophilaceae	Geodermatophilus	6.87544e-05	0.000224006	-0.02802	0.09565	0.2279	0.1736	ns	ns	ns	ns
Bacteria	Proteobacteria	Gammaproteobacteria	R7C24	R7C24	R7C24	6.21008e-05	0.000259493	-0.06836	0.07616	0.1881	0.1419	ns	ns	ns	ns
Bacteria	Proteobacteria	Gammaproteobacteria	Xanthomonadales	Xanthomonadaceae	Pseudoxanthomonas	8.87154e-05	0.000299414	-0.2332	-0.1363	-0.124	-0.1378	ns	ns	ns	ns
Bacteria	Verrucomicrobiota	Verrucomicrobiae	Opitutales	Opitutaceae	Lacunisphaera	0.000374823	0.000723031	-0.2377	-0.1281	-0.01572	-0.07453	ns	ns	ns	ns
Bacteria	Firmicutes	Negativicutes	Veillonellales-Selenomonadales	Sporomusaceae	Dendrosporobacter	2.21789e-06	9.31512e-05	-0.1234	-0.1824	-0.06963	-0.1319	ns	ns	ns	ns
Bacteria	Proteobacteria	Gammaproteobacteria	Burkholderiales	Sutterellaceae	AAP99	3.99219e-05	0.000259493	-0.1272	-0.1542	-0.105	-0.1367	ns	ns	ns	ns
Bacteria	Patescibacteria	WWE3	WWE3	WWE3	WWE3	1.77431e-05	0.000128637	-0.1179	-0.1088	-0.02195	-0.06798	ns	ns	ns	ns
Bacteria	Proteobacteria	Alphaproteobacteria	Rhizobiales	Xanthobacteraceae	Rhodoplanes	5.10114e-05	0.00030385	-0.2157	-0.3213	-0.3305	-0.3458	ns	* (0.0492)	* (0.0427)	* (0.0334)
Bacteria	FCPU426	FCPU426	FCPU426	FCPU426	FCPU426	0.000374823	0.000727466	-0.2738	-0.292	-0.2376	-0.28	ns	ns	ns	ns
Bacteria	Proteobacteria	Alphaproteobacteria	Rhizobiales	Devosiaceae	Pelagibacterium	3.32683e-05	0.000290543	-0.1732	-0.2134	-0.3216	-0.2854	ns	ns	* (0.049)	ns
Bacteria	Planctomycetota	BD7-11	BD7-11	BD7-11	BD7-11	0.000172995	0.000454666	-0.2147	-0.1927	-0.2593	-0.2407	ns	ns	ns	ns
Bacteria	Verrucomicrobiota	Verrucomicrobiae	Verrucomicrobiales	Rubritaleaceae	Luteolibacter	2.21789e-06	0.000243967	-0.4566	-0.5351	-0.3417	-0.462	** (0.0031)	*** (0.0005)	* (0.0358)	** (0.0035)
Bacteria	Firmicutes	Bacilli	Lactobacillales	Streptococcaceae	Lactococcus	0.000840578	0.00144163	-0.4261	-0.4555	-0.4017	-0.4537	** (0.0061)	** (0.0041)	* (0.0124)	** (0.0042)
